# Supplementary material for: Genome-Wide Analysis of the WOX Transcription Factor Genes in Dendrobium catenatum Lindl
Source: Genes (Basel). 2022 Aug 19;13(8):1481. doi: 10.3390/genes13081481 (PMC9408443; doi:10.3390/genes13081481)
Supplement: Supplementary file 1 [file genes-13-01481-s001.zip]

Archive with 1 entries (1 files):
- genes-1862141-supplementary.pdf
